# Supplementary material for: Insights into Antioxidant Activity and Trace Element Distribution of Aqueous Extract of Silybum marianum Seeds
Source: Molecules. 2026 Mar 19;31(6):1034. doi: 10.3390/molecules31061034 (PMC13029399; doi:10.3390/molecules31061034)
Supplement: Supplementary file 1 [file molecules-31-01034-s001.zip]

Archive with 1 entries (1 files):
- molecules-4145718-supplementary.pdf
